# Supplementary material for: Impact of US government funding freezes on the HIV response: findings from a rapid survey in 32 countries
Source: Health Aff Sch. 2026 Feb 23;4(2):qxag020. doi: 10.1093/haschl/qxag020 (PMC12925645; doi:10.1093/haschl/qxag020)
Supplement: qxag020_Supplementary_Data [file qxag020_supplementary_data.zip]

Archive with 8 entries (8 files):
- BRAZIER_COI_disclosure.docx
- CHIMBETETE_COI disclosure.docx
- DUDA_COI_disclosure.docx
- NASH_COI_disclosure.docx
- ROSS_COI_disclosure.docx
- SupplementaryMaterials.docx
- TIENDREBEOGO_COI_disclosure.docx
- SEMEERE_COI disclosure.pdf
